# Supplementary material for: Adapting prime editing with split prime editors in Escherichia coli and its application to Staphylococcus aureus genome editing
Source: Appl Microbiol Biotechnol. 2026 Jun 4;110(1):212. doi: 10.1007/s00253-026-13897-9 (PMC13369037; doi:10.1007/s00253-026-13897-9)
Supplement: Supplementary file 13 — Supplementary data_Sanger seq (ZIP 3.38 MB) [file 253_2026_13897_MOESM8_ESM.zip]

Archive with 20 entries (17 files):
- Supplementary material_mecA target/
- Supplementary material_mecA target/JE2 SplitPE Sanger/
- Supplementary material_mecA target/JE2 SplitPE Sanger/+peg, +RT-RH, +Xylose_Biological replicate_1_JC140.ab1
- Supplementary material_mecA target/JE2 SplitPE Sanger/+peg, +RT-RH, +Xylose_Biological replicate_2_JC140.ab1
- Supplementary material_mecA target/JE2 SplitPE Sanger/+peg, +RT-RH, +Xylose_Biological replicate_3_JC140.ab1
- Supplementary material_mecA target/JE2 SplitPE Sanger/+peg, +RT-RH, +Xylose_Biological replicate_4_JC140.ab1
- Supplementary material_mecA target/JE2 SplitPE Sanger/-peg+RT-RH_Biological replicate_1_JC140.ab1
- Supplementary material_mecA target/JE2 SplitPE Sanger/-peg+RT-RH_Biological replicate_2_JC140.ab1
- Supplementary material_mecA target/JE2 SplitPE Sanger/-peg+RT-RH_Biological replicate_3_JC140.ab1
- Supplementary material_mecA target/JE2 SplitPE Sanger/-peg+RT-RH_Biological replicate_4_JC140.ab1
- Supplementary material_mecA target/mecA target sanger/
- Supplementary material_mecA target/mecA target sanger/SpPE2_pegRNA-1_biological replicate_1_JC140.ab1
- Supplementary material_mecA target/mecA target sanger/SpPE2_pegRNA-1_biological replicate_2_JC140.ab1
- Supplementary material_mecA target/mecA target sanger/SpPE2_pegRNA-1_biological replicate_3_JC140.ab1
- Supplementary material_mecA target/mecA target sanger/SpPE2_pegRNA-1_biological replicate_4_JC140.ab1
- Supplementary material_mecA target/mecA target sanger/SpPE2_pegRNA-2_biological replicate_1_JC140.ab1
- Supplementary material_mecA target/mecA target sanger/SpPE2_pegRNA-2_biological replicate_2_JC140.ab1
- Supplementary material_mecA target/mecA target sanger/SpPE2_pegRNA-2_biological replicate_3_JC140.ab1
- Supplementary material_mecA target/mecA target sanger/SpPE2_pegRNA-2_biological replicate_4_JC140.ab1
- Supplementary material_mecA target/MecA target_JE2.dna
